# Supplementary material for: SARS-CoV-2 Infection and the Risk of New Chronic Conditions: Insights from a Longitudinal Population-Based Study
Source: Int J Environ Res Public Health. 2025 Jan 26;22(2):166. doi: 10.3390/ijerph22020166 (PMC11855532; doi:10.3390/ijerph22020166)
Supplement: Supplementary file 1 [file ijerph-22-00166-s001.zip]

Archive with 1 entries (1 files):
- ijerph-3356204-supplementary.pdf
